# Supplementary material for: A multi-omics atlas of CAF subtypes reveals apCAF–M2 macrophage interactions driving immune resistance in glioma
Source: PLoS One. 2025 Aug 11;20(8):e0329801. doi: 10.1371/journal.pone.0329801 (PMC12338775; doi:10.1371/journal.pone.0329801)
Supplement: S4 Data — (ZIP) [file pone.0329801.s004.zip]

Archive with 2 entries (2 files):
- Immunofluorescence__staining.zip
- Spatial_Transcriptomics_Data.zip
